# Supplementary material for: Genetics of stroke in a UK African ancestry case-control study: South London Ethnicity and Stroke Study
Source: Neurol Genet. 2017 Mar 15;3(2):e142. doi: 10.1212/NXG.0000000000000142 (PMC5354108; doi:10.1212/NXG.0000000000000142)
Supplement: Data Supplement [file supp_3.2.e142_Table_e-1.xlsx]

## Sheet: Table e-1
SNP	CHR	BP	RA/OA	TRAIT	PMID	NOTES
rs17111684	1	55625548	G/A	LDL	23726366
rs599839	1	109822166	A/G	CHD	25542012
rs12713956	2	21241505	A/G	LDL	23726366
rs4665972	2	27598097	T/C	TG	23726366
rs4245791	2	44074431	G/A	HDL	23726366
rs1717027	3	41987920	T/C	BP	23972371
rs2244020	6	31455430	G/A	T2D	25102180
rs6924906	6	82220552	C/T	BP	23972371
rs13209747	6	127115454	T/C	BP	23972371
rs17080102	6	151004770	G/C	BP	23972371
rs17428471	7	27337867	T/G	BP	23972371
rs2366858	7	80340622	C/A	HDL	23726366
rs1859023	7	90240585	G/A	CHD	21829389
rs1461729	8	9187242	C/T	HDL	23726366
rs326	8	19819439	C/T	TG	23726366	EXCLUDED (ALSO ASSOCIATED WITH HDL)
rs326	8	19819439	T/C	HDL	23726366
rs7903146	10	114748339	T/C	T2D	25102180
rs3842770	11	2135246	A/G	T2D	25102180
rs231356	11	2661919	T/A	T2D	25102180
rs2283228	11	2806106	A/C	T2D	25102180
rs11041530	11	7701503	G/C	BP	23972371
rs1401454	11	16250183	T/C	BP	23972371
rs6589566	11	116652423	C/T	TG	23726366
chr11:116799496	11	116799496	C/A	HDL	23726366	EXCLUDED (RARE AND NOT IMPUTED)
rs343092	12	64537207	T/G	T2D	25102180
rs247617	16	56990716	A/C	HDL	23726366
rs17249141	19	11200008	C/T	LDL	23726366
rs12979813	19	11342703	C/T	HDL	23726366
rs1160985	19	45403412	C/T	HDL	23726366
rs12721054	19	45422587	A/G	TG	23726366
rs13046373	21	32060490	T/C	HDL	23726366
